# Supplementary material for: Genome-wide association analysis reveals new targets for carotenoid biofortification in maize
Source: Theor Appl Genet. 2015 Feb 18;128(5):851–64. doi: 10.1007/s00122-015-2475-3 (PMC4544543; doi:10.1007/s00122-015-2475-3)
Supplement: Supplementary file 1 — Supplementary material 1 (XLSX 23 kb) [file 122_2015_2475_MOESM1_ESM.xlsx]

## Sheet: Data
Line ID	Adaptation	K-Means Group	Pedigree
CIM-SYN-10	S	3	CML134
CIM-SYN-100	L	3	CML287
CIM-SYN-103	L	3	(DTPYC9-74-1-1-1-1-B)-B
CIM-SYN-104	L	3	((CML161xCL-02603)-B-22-2-2-1-B-B-B-B)-B
CIM-SYN-105	S	3	(SAM4(Angola)/[BETASYN]BC1-56-1-1-B-B-B)-B
CIM-SYN-107	S	3	((KU1409/SC55/KU1409)-S2-12-1-B-B)-B
CIM-SYN-109	L	3	(Pob.391C4F91-1-2-1-B-B)-B
CIM-SYN-11	L	3	(AMATLC0HS71-1-1-2-1-1-1-BBBB-B-B-B)-B
CIM-SYN-111	L	3	(DTPYC9-F46-1-7-1-1-B-B-B-B)-B
CIM-SYN-114	S	3	([[[NAW5867/P30SR]-43-2/[NAW5867/P30SR]-114-1]-9-3-3-B-1-B/CML395-1]-B-13-1-B-4-#/[BETASYN]BC1-8-1-1-1-1)-B
CIM-SYN-116	L	3	CML171
CIM-SYN-119	S	3	([[K64R/P30SR]-82-2/[K64R/P30SR]-87-4]-7-3-4-B-2-B-4-B*4-#/[BETASYN]BC1-5-5-1-1-1)-B
CIM-SYN-121	L	3	CML168
CIM-SYN-122	L	3	CML223
CIM-SYN-126	L	3	((CML161xCML413)-Bx(CML172xCML451)-B-B-25-1-1-2-2-B)-B
CIM-SYN-128	L	2	(CL-RCY007=PIO3011F2--B)-B
CIM-SYN-129	L	3	(KUI3-B-B-B-B)-B
CIM-SYN-13	ST	3	(KUIcarotenoidsyn-FS25-3-2-B-B-B)-B
CIM-SYN-130	T	3	(TX03-1035-55-B)-B
CIM-SYN-131	S	3	CML113
CIM-SYN-133	L	3	(P84c3BcxLinerecycleLLTpreAsiaxMIRTF59-2-1-1-1-B-B)-B
CIM-SYN-134	L	3	(Pop.147-F2#132-1-1-B-2-B-B-B-B)-B
CIM-SYN-135	T	3	(TX03-1034-46-B)-B
CIM-SYN-136	S	3	(((CML285/B104)x(CML288/NC300))-2-1-B-B)-B
CIM-SYN-137	L	3	(MBR/MDRAmC4F55-2-B-#-1-1-B-B-B-B-B)-B
CIM-SYN-138	L	3	(Ki11-B)-B
CIM-SYN-139	L	3	((CML161xCML413)-Bx(CML172xCML451)-B-B-25-1-1-3-2-B)-B
CIM-SYN-140	S	3	(MAS[206/312]-23-2-1-1-B-B-B/[BETASYN]BC1-11-3-1-1-1)-B
CIM-SYN-141	L	2	CML454
CIM-SYN-142	S	3	(CML445/[BETASYN]BC1-9-2-3-1-1)-B
CIM-SYN-144	S	3	((NC258/NC3000-B-2-2-B-B)-B
CIM-SYN-147	S	3	(SAM4(Angola)/[BETASYN]BC1-66-1-3-B-B-B)-B
CIM-SYN-148	S	2	CML118
CIM-SYN-149	S	3	([GQL5/[GQL5/[MSRXPOOL9]C1F2-205-1(OSU23i)-5-3-X-X-1-B-B]F2-4sx]-8-6-B-B/[BETASYN]BC1-6-5-1-1-1)-B
CIM-SYN-15	T	3	(TX03-1008-6-B)-B
CIM-SYN-150	L	3	(MIRTC4AmF17-B-2-1-B-B)-B
CIM-SYN-153	L	3	(LAMA2002-60-9-B)-B
CIM-SYN-154	L	3	CML285
CIM-SYN-155	S	3	CML323
CIM-SYN-156	S	3	CML325
CIM-SYN-157	L	3	([DTPYC9-F11-2-3-1-1-B-BxDTPYC9-F46-1-2-1-1-B]-B-1-1-B)-B
CIM-SYN-158	S	3	CML139
CIM-SYN-159	L	3	(CL-G1839G18seqC3-17-1-1-2-2-B*5)-B
CIM-SYN-16	L	3	CML290
CIM-SYN-160	L	3	CML479
CIM-SYN-161	S	3	([[EV7992]C1F2-430-3-3-3-X-7-B-B/CML202]-6-2-2-3-B*3/[BETASYN]BC1-10-1-1-1-1-B-B)-B
CIM-SYN-162	L	3	CML27
CIM-SYN-163	S	3	([SAM4/BETASYN]BC2FS36-4-1-2-B-B)-B
CIM-SYN-164	T	3	(pop.69TempladoAmarilloQPM-B-B-B1-6-B-B-B)-B
CIM-SYN-165	L	3	CML228
CIM-SYN-166	L	3	CML428
CIM-SYN-167	L	3	CML412
CIM-SYN-168	L	3	(LAMA2002-46-2-B)-B
CIM-SYN-17	L	3	(CL-G2606G26SeqC1-149-1-1-2-1-2-1-BB)-B
CIM-SYN-170	S	3	(MAS[206/312]-23-2-1-1-B-B-B/[BETASYN]BC1-6-1-1-1-1)-B
CIM-SYN-174	L	3	((CML454xCL-02603)-B-20-1-2-B-B)-B
CIM-SYN-176	S	3	([SAM4/BETASYN]BC2FS21-4-3-B)-B
CIM-SYN-177	T	3	(B97-B)-B
CIM-SYN-178	L	3	(DTPYC9-F69-3-1-1-1-B-B-B-B-B)-B
CIM-SYN-179	L	2	CML229
CIM-SYN-18	S	3	(MAS[206/312]-23-2-1-1-B-B-B/[BETASYN]BC1-10-2-1-#-B)-B
CIM-SYN-180	ST	3	(CarotenoidSyn3-FS11-4-3-B-B-B)-B
CIM-SYN-181	L	3	([DTPYC9-F65-2-2-1-1-B-BxDTPYC9-F65-2-3-1-1-B-B]-2-2-2-B)-B
CIM-SYN-182	S	3	CML328
CIM-SYN-183	L	3	CML51
CIM-SYN-184	L	3	(DTPYC9-F65-2-3-1-1-B-B-B-B-B)-B
CIM-SYN-185	L	3	(Cuba/GuadC3F125-2-2-1-B-B-B)-B
CIM-SYN-186	L	3	CML50
CIM-SYN-187	S	2	CML338
CIM-SYN-188	ST	3	(CarotenoidSyn3-FS8-4-1-B-B-B)-B
CIM-SYN-189	S	3	((CML288/NC300)-B-9-B1-B-B-B)-B
CIM-SYN-19	L	3	(DTPYC9-F46-3-9-1-2-B)-B
CIM-SYN-190	L	3	(DTPYC9-F125-2-8-1-1-B)-B
CIM-SYN-191	ST	3	(FloridaAplusSyn-FS2-2-1-B-B)-B
CIM-SYN-192	L	3	CML426
CIM-SYN-194	L	3	CML493
CIM-SYN-195	L	3	(DRPYC9-F13-2-1-1-1-B)-B
CIM-SYN-197	L	3	CML163
CIM-SYN-198	S	3	CML189
CIM-SYN-2	L	3	(CL-G2611G26SEQF135-3-3-1-1-1-2-BB)-B
CIM-SYN-201	L	3	CML31
CIM-SYN-202	L	3	(CL-G2609G26C23-75-1-1-2-1-B*5)-B
CIM-SYN-203	L	3	CML162
CIM-SYN-205	ST	3	(CarotenoidSyn3-FS5-1-5-B-B)-B
CIM-SYN-206	L	3	CML306
CIM-SYN-207	L	3	CML473
CIM-SYN-208	S	3	CML326
CIM-SYN-209	L	3	(CML329/MBRC3AmF25-2-1-1-B-B-B)-B
CIM-SYN-21	L	3	(P591c41y2GENF3-1-1-2-B-B-B)-B
CIM-SYN-210	S	3	CML191
CIM-SYN-211	L	3	((CL-RCY020xCL-02450)-B-40-1-1-B-B)-B
CIM-SYN-212	L	3	CML470
CIM-SYN-214	L	3	CML471
CIM-SYN-215	L	3	CML286
CIM-SYN-216	L	3	CML361
CIM-SYN-217	L	3	((P69Qc3HC107-1-1#-4-2#-4-B-B-1-4-B-B-B-B-BXCML193)-B-B-2-B-B-B)-B
CIM-SYN-218	L	3	CML165
CIM-SYN-219	L	3	CML29
CIM-SYN-22	S	3	CML122
CIM-SYN-222	L	3	CML432
CIM-SYN-223	L	3	(CTS013174/SW(S)C11-42-1-B-B-1-3-BBBB/Nei9202-B)-B
CIM-SYN-226	S	3	CML115
CIM-SYN-227	L	3	(LAMA2002-20-6-B)-B
CIM-SYN-228	S	2	((KU1409/DE3/KU1409)S2-18-2-B-B)-B
CIM-SYN-229	L	3	(LAMA2002-10-1-B)-B
CIM-SYN-23	S	2	CML327
CIM-SYN-230	L	3	(Nei9008-B-B-B)-B
CIM-SYN-231	ST	3	(KUIcarotenoidsyn-FS11-1-1-B-B-B)-B
CIM-SYN-232	L	2	CML468
CIM-SYN-233	S	3	CML116
CIM-SYN-234	S	3	(Ac8730SR-##-124-1-5-B-1-#/[BETASYN]BC1-5-#-B)-B
CIM-SYN-235	S	3	(CML445/[BETASYN]BC1-2-2-5-1-1)-B
CIM-SYN-236	S	3	CML121
CIM-SYN-237	L	3	(DTPYC9-F143-5-4-1-2-B)-B
CIM-SYN-238	T	3	(TX03-1013-1-B)-B
CIM-SYN-239	L	3	(DTPYC9-F116-2-1-1-1-B)-B
CIM-SYN-24	S	3	(OBATANPA-SRc1F3(balbulk1)-#bal/[BETASYN]BC1-54-1-2-B-B-B)-B
CIM-SYN-241	T	3	(pop.70TempladoAmarilloQPM-B-B-B2-8-B-B-B)-B
CIM-SYN-242	L	3	([DTPYC9-F74-1-1-1-1-B-BxDTPYC9-F65-2-2-1-1-B-B]-B-3-2-B)-B
CIM-SYN-243	L	1	CML161
CIM-SYN-244	L	3	CML292
CIM-SYN-245	L	3	CML295
CIM-SYN-246	S	3	HS-8xCML297xCL-02410-2-1-1-B-B-B-B-B
CIM-SYN-247	L	3	(P72c1xP7[2301Q/2403Q]-B-1-B-5-1-BBB-BxP10P62C5HC2-1-2-2-1-1-B-4-BB-3-B-B)-1-1-1-B-B-B-B-B
CIM-SYN-248	L	3	CLRCY015
CIM-SYN-249	L	3	CLRCY017
CIM-SYN-250	L	3	CLRCY030
CIM-SYN-251	L	1	CLRCY034
CIM-SYN-252	L	3	CLRCY038
CIM-SYN-253	L	3	CLRCY039
CIM-SYN-254	L	3	CLRCY040
CIM-SYN-255	L	3	CLRCY041
CIM-SYN-256	L	3	CLRCY044
CIM-SYN-259	L	3	CML427
CIM-SYN-26	L	3	((KU1409/KU1414-SR/SC213)-S2-10-1-B-B)-B
CIM-SYN-261	L	3	CML434
CIM-SYN-262	L	3	CML435
CIM-SYN-263	L	3	CML436
CIM-SYN-264	L	3	CML437
CIM-SYN-265	L	3	CML438
CIM-SYN-266	L	3	CML451Q
CIM-SYN-267	L	3	CML452
CIM-SYN-27	S	3	(CML489/[BETASYN]BC1-2-#-B)-B
CIM-SYN-270	SH	3	CML461
CIM-SYN-272	L	3	CML466
CIM-SYN-273	L	3	CML467
CIM-SYN-274	L	3	CML469
CIM-SYN-275	L	3	CML472
CIM-SYN-276	L	3	CML475
CIM-SYN-277	L	3	CML481
CIM-SYN-278	S	3	CML487
CIM-SYN-279	L	3	MIRTC4AmF101-B-2-1-B-B-B-B-B-B
CIM-SYN-28	S	3	(MAS[206/312]-23-2-1-1-B-B-B/[BETASYN]BC1-3-7-1-1-1)-B
CIM-SYN-280	L	3	MIRTC4AmF128-B-1-3-B-B-B-B-B-B
CIM-SYN-281	L	3	MIRTC4AmF150-B-1-3-B-B-B-B-B-B
CIM-SYN-282	L	3	MIRTC4AmF166-B-1-1-B-B-B-B-B-B
CIM-SYN-283	L	3	P390Am/CMLc4F230-B-2-1-2-2-B-BBB-B-B-B
CIM-SYN-285	L	3	P390amC3/285x287F27-2-1-3xMIRTC5AmF24-2-1-1-1-1)-2-1-B-B-B-B
CIM-SYN-286	L	3	P390amC3/285x287F27-2-1-3xP390amC3/287F23-1-1-2-B)-1-1-B-B-B-B
CIM-SYN-288	L	1	CA14517/P145C4MH7-1-B-1-1-B-1-1-BBBB-B-B-B-B-B-B
CIM-SYN-29	L	3	CML496
CIM-SYN-290	L	3	CA003114/SW1(S)C11-14-1-5-3-2-BBBB-B-B-B-B-B-B
CIM-SYN-291	L	3	CA003118/S.AM.TSR-61-3-2-4-4-B*4-##-B*9-B-B-B-B-B
CIM-SYN-292	L	3	CA003132/SIN.AM.TSR23-3-2-4-1-BBBB-##-B-#-B*8-B-B-B-B-B
CIM-SYN-293	L	3	Nei402022-B-B-B-B-B-B-B
CIM-SYN-294	L	3	Nei9008-B-B-B-B-B-B-B
CIM-SYN-295	L	3	MIRTC5AmF24-2-1-1-4-2-1-B-B-B-B-B-B-B
CIM-SYN-296	L	3	P390Am/CMLc4F230-B-2-1-2-2-B-B-B-B-B-B-B
CIM-SYN-297	L	3	P390Am/CMLc4F253-B-2-2-1-1-B-B-B-B-B-B-B
CIM-SYN-299	L	3	P390amC3/285x287F27-2-1-3xP390amC3/287F23-1-1-2-B)-1-2-B-B-B-B-B
CIM-SYN-3	T	3	(TX03-1013-198-B)-B
CIM-SYN-30	L	3	(((CML150xCML451)-B-33-3-1-B-Bx(CML176xCL-G2501)-B-43-1)-B-38-1-2-2-1-B)-B
CIM-SYN-300	L	3	P390amC3/285x287F27-2-1-3xMIRTC5AmF24-2-1-1-1-1)-2-2-B-B-B-B-B
CIM-SYN-301	L	3	P390amC3/285x287F73-3-2-3xP390amC3/287F23-1-1-2-B)-1-2-B-B-B-B-B
CIM-SYN-302	L	3	P390amC3/285x287F73-3-2-3xMIRTC5AmF96-1-1-1-3-1)-2-1-B-B-B-B-B
CIM-SYN-303	L	3	CA00314Pio3011F2-3-5-3-1-BBB-B-B-B-B-B-B-B-B
CIM-SYN-304	L	3	CA00326KSX3601F2-9-1-1-2-B-BB-B-B-B
CIM-SYN-306	L	3	CTS013082/PIO3011F2-5-3-1-3-BBBB/Nei402011-B-B-B-B-B-B
CIM-SYN-307	L	3	CTS013118/KTX3753F2-5-1-1-2-B-BBB/Nei402011-B-B-B-B-B-B
CIM-SYN-308	L	3	CTS013132/NS1(S)C1S5-261-7-3-1-2-1-1-BBBBB/Nei402004-B-B-B-B-B-B
CIM-SYN-309	L	3	CTS013178/SW1(S)C11-42-1-B-B-1-3-BBBB/Nei402011-B-B-B-B-B-B
CIM-SYN-31	L	3	CML415
CIM-SYN-310	L	3	CA02402/(24STE-5*24STE-17)-BBBB-###-B-3-B-1-BBB-B-B-B-B-B-B-B
CIM-SYN-311	L	3	MIRTC4PaP-DamxCUBA/GUAD.bulkmix-2-1-2-B-B-B-B-B
CIM-SYN-312	S	3	POB.45amxMIRTC4PaP-Dam-1-1-1-B-B-B-B-B
CIM-SYN-313	L	3	CTS993050CA00350xCA00302xCTS993004CA00334xCA00302-1-1-1-B-B-B-B-B
CIM-SYN-314	S	1	((87036/87923)-X-800-3-1-X-1-B-B-1-1-1-B-B-xP84c1F26-2-2-4-B-2-B]F47-3-1-1-3xM37W/ZM607#bF37sr-2-3sr-6-2-X]-8-2-X-1-BB-B-xP84c1F27-4-3-3-B-1-B]-1-1-B-B-B-B-B//(87036/87923)-X-800-3-1-X-1-B-B-1-1-1-B-B-xP84c1F26-2-2-4-B-2-B]F47-3-1-1-3xM37W/ZM607#
CIM-SYN-316	S	2	NC480/(NC480/KUIcarotenoidsyn-FS17-3-2-B-B//CarotenoidSyn3-FS8-4-3-B-B-B)-2-2
CIM-SYN-317	S	2	(NC480//NC480/CML305)/(NC480/CML305//KUIcarotenoidsyn-FS17-3-1-B-B-B)-1-1
CIM-SYN-318	S	2	NC484/(NC484/CarotenoidSyn3-FS5-1-5-B-B//KUIcarotenoidsyn-FS17-3-2-B-B-B)-1-1
CIM-SYN-319	S	2	NC484/(NC484/CarotenoidSyn3-FS5-1-5-B-B//CarotenoidSyn3-FS8-4-3-B-B-B)-2-2
CIM-SYN-32	L	3	CML26
CIM-SYN-320	S	3	NC486/(NC486/KUIcarotenoidsyn-FS17-3-2-B-B//KUIcarotenoidsyn-FS11-1-1-B-B-B)-7-1
CIM-SYN-321	S	3	NC486/(NC486/KUIcarotenoidsyn-FS17-3-2-B-B//KUIcarotenoidsyn-FS11-1-1-B-B-B)-14-3
CIM-SYN-322	S	3	NC486/(NC486/CarotenoidSyn3-FS5-1-5-B-B//KUIcarotenoidsyn-FS17-3-2-B-B-B)-2-3
CIM-SYN-323	S	1	NC488/(NC488/KUIcarotenoidsyn-FS17-3-3-B-B//CML297)-9-1
CIM-SYN-324	S	1	(CML510//CML510/DTPYC9-F69-3-1-1-1-B-B-B-B)/(CML510/DTPYC9-F69-3-1-1-1-B-B-B-B//CML297)-1-2
CIM-SYN-325	S	1	(CML510//CML510/DTPYC9-F69-3-1-1-1-B-B-B-B)/(CML510/DTPYC9-F69-3-1-1-1-B-B-B-B//CML297)-2-1
CIM-SYN-326	S	1	(CML451//CML451/KUIcarotenoidsyn-FS17-3-3-B-B)/(CML451/KUIcarotenoidsyn-FS17-3-3-B-B//CML297)-8-2
CIM-SYN-327	S	1	(CML451//CML451/KUIcarotenoidsyn-FS17-3-3-B-B)/(CML451/KUIcarotenoidsyn-FS17-3-3-B-B//CML297)-9-2
CIM-SYN-328	S	1	(CML451//CML451/KUIcarotenoidsyn-FS17-3-3-B-B)/(CML451/KUIcarotenoidsyn-FS17-3-3-B-B//CML297)-15-4
CIM-SYN-329	S	1	(CML451//CML451/CML305)/(CML451/CML305//KUIcarotenoidsyn-FS17-3-2-B-B-B)-8-1
CIM-SYN-33	S	3	(SAM4(Angola)/[BETASYN]BC1-43-1-1-B)-B
CIM-SYN-331	S	1	(CML451//CML451/CML305)/(CML451/CML305//KUIcarotenoidsyn-FS17-3-2-B-B-B)-13-4
CIM-SYN-332	S	2	(CML451//CML451/CML300)/(CML451/CML300//CML297)-5-2
CIM-SYN-333	S	2	(CML451//CML451/CML300)/(CML451/CML300//CML297)-11-1
CIM-SYN-334	S	1	(CML451//CML451/CML300)/(CML451/CML300//CML297)-16-1
CIM-SYN-336	S	1	(CML451//CML451/KUIcarotenoidsyn-FS17-3-3-B-B)/(CML451/KUIcarotenoidsyn-FS17-3-3-B-B//KUIcarotenoidsyn-FS17-3-2-B-B-B)-3-2
CIM-SYN-337	S	1	(CML451//CML451/KUIcarotenoidsyn-FS17-3-3-B-B)/(CML451/KUIcarotenoidsyn-FS17-3-3-B-B//KUIcarotenoidsyn-FS17-3-2-B-B-B)-4-2
CIM-SYN-338	S	3	(CML451//CML451/KUIcarotenoidsyn-FS17-3-3-B-B)/(CML451/KUIcarotenoidsyn-FS17-3-3-B-B//KUIcarotenoidsyn-FS17-3-2-B-B-B)-5-1
CIM-SYN-339	S	1	(CML451//CML451/CML305)/(CML451/CML305//CML300)-1-1
CIM-SYN-340	S	2	[CML226x[CATETODC1276/7619]]F2-25-1-B*7-B/([CML226x[CATETODC1276/7619]]F2-25-1-B*7/KUIcarotenoidsyn-FS17-3-3-B-B//KUIcarotenoidsyn-FS17-3-2-B-B-B)-1-3
CIM-SYN-341	S	2	[CML226x[CATETODC1276/7619]]F2-25-1-B*7-B/([CML226x[CATETODC1276/7619]]F2-25-1-B*7/KUIcarotenoidsyn-FS17-3-3-B-B//CML300)-2-1
CIM-SYN-342	S	1	[CML226x[CATETODC1276/7619]]F2-25-1-B*7-B/([CML226x[CATETODC1276/7619]]F2-25-1-B*7/KUIcarotenoidsyn-FS17-3-3-B-B//CML300)-5-1
CIM-SYN-343	S	1	([CML226x[CATETODC1276/7619]]F2-25-1-B*7/CarotenoidSyn3-FS8-4-2-B-B//KUIcarotenoidsyn-FS11-1-1-B-B-B)/([CML226x[CATETODC1276/7619]]F2-25-1-B*7/CarotenoidSyn3-FS8-4-2-B-B//CML300)-1-3
CIM-SYN-345	S	3	([CML226x[CATETODC1276/7619]]F2-25-1-B*7//[CML226x[CATETODC1276/7619]]F2-25-1-B*7/CML300)/([CML226x[CATETODC1276/7619]]F2-25-1-B*7/CML300//CML300)-4-1
CIM-SYN-346	S	3	([CML226x[CATETODC1276/7619]]F2-25-1-B*7//[CML226x[CATETODC1276/7619]]F2-25-1-B*7/CML300)/([CML226x[CATETODC1276/7619]]F2-25-1-B*7/CML300//CML297)-2-2
CIM-SYN-349	S	3	[B100xCLQ06901]-F2)-02-04-K1-B
CIM-SYN-35	L	3	(((CML150xCML451)-B-33-3-1-B-Bx(CML176xCL-G2501)-B-43-1)-B-38-1-2-1-1-B)-B
CIM-SYN-353-1	S	1	([[[K64R/G16SR]-39-1/[K64R/G16SR]-20-2]-5-1-2-B*4/CML390]-B-38-1-B-7-#/[BETASYN]BC1-1-1-1-#-B//[[[K64R/G16SR]-39-1/[K64R/G16SR]-20-2]-5-1-2-B*4/CML390]-B-38-1-B-7-#/[BETASYN]BC1-1-1-1-#/CML297)-B-24-1
CIM-SYN-354-2	S	3	(P591c41y2GENF12-1-1-1-B-B-B-B//P591c41y2GENF12-1-1-1-B-B-B/KUIcarotenoidsyn-FS25-3-2-B)-B-24-3
CIM-SYN-355-3	S	2	([GQL5/[GQL5/[MSRXPOOL9]C1F2-205-1(OSU23i)-5-3-X-X-1-B-B]F2-4sx]-8-6-B-B/[BETASYN]BC1-6-4-1-#-B//[GQL5/[GQL5/[MSRXPOOL9]C1F2-205-1(OSU23i)-5-3-X-X-1-B-B]F2-4sx]-8-6-B-B/[BETASYN]BC1-6-4-1-#/CML300)-B-18-4
CIM-SYN-356-4	S	3	(P591c41y2GENF12-1-1-1-B-B-B-B//P591c41y2GENF12-1-1-1-B-B-B/CML297)-B-7-2
CIM-SYN-357-5	S	2	[[GQL5/[GQL5/CML202]F2-1sx]-3-1-2-B/[BETASYN]BC1-2-3-1/KUI+SC55SYN#]-B-B-B-1-B
CIM-SYN-358-6	S	2	[[GQL5/[GQL5/CML202]F2-1sx]-3-1-2-B/[BETASYN]BC1-2-3-1/KUI+SC55SYN#]-B-B-B-12-B
CIM-SYN-36	S	3	CML324
CIM-SYN-360-8	S	2	[[89[G27/TEWTSRPool]#-278-2-X-B/[COMPE2/P43SR//COMPE2]F#-20-1-1]-B-31-1-B-2-#/[BETASYN]BC1-6-1-3/KUISYN#]-B-B-B-5-B
CIM-SYN-361-9	S	3	(Ac8730SR-##-124-1-5-B-1-#/[BETASYN]BC1-5-#-B-B//Ac8730SR-##-124-1-5-B-1-#/[BETASYN]BC1-5-#-B/CML300)-8-1
CIM-SYN-362-10	S	3	(Ac8730SR-##-124-1-5-B-1-#/[BETASYN]BC1-5-#-B-B//Ac8730SR-##-124-1-5-B-1-#/[BETASYN]BC1-5-#-B/CML304)-31-6
CIM-SYN-363-11	S	3	(Ac8730SR-##-124-1-5-B-1-#/[BETASYN]BC1-5-#-B-B//Ac8730SR-##-124-1-5-B-1-#/[BETASYN]BC1-5-#-B/CML304)-5-1
CIM-SYN-366-14	S	3	(MAS[206/312]-23-2-1-1-B-B-B/[BETASYN]BC1-10-2-1-#-B//MAS[206/312]-23-2-1-1-B-B-B/[BETASYN]BC1-10-2-1-#/CML304)-5-1
CIM-SYN-367-15	S	1	(MAS[206/312]-23-2-1-1-B-B-B/[BETASYN]BC1-11-3-1-#-B//MAS[206/312]-23-2-1-1-B-B-B/[BETASYN]BC1-11-3-1-#/CML297)-6-3
CIM-SYN-368-16	S	1	(MAS[206/312]-23-2-1-1-B-B-B/[BETASYN]BC1-11-3-1-#/CML297-B)-B-5-2
CIM-SYN-37	L	3	(P591c41y2GENF205-1-1-1-B-B-B)-B
CIM-SYN-370-18	S	3	(MAS[206/312]-23-2-1-1-B-B-B/[BETASYN]BC1-10-2-1-#/CML305-B)-B-10-1
CIM-SYN-371-19	S	3	(MAS[206/312]-23-2-1-1-B-B-B/[BETASYN]BC1-10-2-1-#/CML304-B)-B-4-1
CIM-SYN-372-20	S	3	[[CML197/N3//CML206]-X-32-1-4-B*5/[BETASYN]BC1-4-4-4-1-B//[CML197/N3//CML206]-X-32-1-4-B*5/[BETASYN]BC1-4-4-4-1/CML300-B]-1-33
CIM-SYN-373-21	S	1	[[CML197/N3//CML206]-X-32-1-4-B*5/[BETASYN]BC1-4-4-4-1-B//[CML197/N3//CML206]-X-32-1-4-B*5/[BETASYN]BC1-4-4-4-1/CML305-B]-1-11-1
CIM-SYN-374-22	S	3	(MAS[206/312]-23-2-1-1-B-B-B/[BETASYN]BC1-11-3-1-#/CML304-B)-B-13-1
CIM-SYN-375-23	S	1	([CML312/MAS[MSR/312]-117-2]-B-91-3-B-B/[BETASYN]BC1-2-1-1-1/CML297-B)-B-7-2
CIM-SYN-376-24	S	1	[[[EV7992]C1F2-430-3-3-3-X-7-B-B/CML202]-6-2-2-3-B*3/[BETASYN]BC1-10-1-1-1-B//[[EV7992]C1F2-430-3-3-3-X-7-B-B/CML202]-6-2-2-3-B*3/[BETASYN]BC1-10-1-1-1/CML305-B]-1-6-1
CIM-SYN-377-25	ST	2	KUIcarotenoidsyn-FS11-1-1-B-B-B-B-B-B
CIM-SYN-378-26	ST	2	KUIcarotenoidsyn-FS17-3-2-B-B-B-B-B-B
CIM-SYN-379-27	ST	2	KUIcarotenoidsyn-FS25-3-2-B-B-B-B-B-B
CIM-SYN-38	L	3	(MBRC6AmF9-2-B-#-3-1-B-B-B-B-B)-B
CIM-SYN-380-28	ST	2	CarotenoidSyn3-FS8-4-3-B-B-B-B-B-B
CIM-SYN-381-29	ST	2	CarotenoidSyn3-FS11-4-3-B-B-B-B-B-B
CIM-SYN-382-30	ST	3	FloridaAplusSyn-FS2-2-1-B-B-B-B-B
CIM-SYN-383-31	L	1	CML300
CIM-SYN-384-32	L	1	CML305
CIM-SYN-385-33	L	1	CML297
CIM-SYN-386-34	S	1	(CML297/(KU1409/DE3/KU1409)S2-18-2-B)-B-4(MAS:L4H1)-2
CIM-SYN-387-35	S	1	(CML297/(KU1409/DE3/KU1409)S2-18-2-B)-B-4(MAS:L4H1)-3
CIM-SYN-389-37	S	3	(FloridaAplusSyn-FS2-2-1-B-B/(KU1409/DE3/KU1409)S2-18-2-B)-B-3(MAS:L4H1)-2
CIM-SYN-39	L	3	CML422
CIM-SYN-390-38	S	2	(KUIcarotenoidsyn-FS11-1-1-B-B-B/(KU1409/DE3/KU1409)S2-18-2-B)-B-1(MAS:L4H1)-1
CIM-SYN-391-39	S	2	(KUIcarotenoidsyn-FS11-1-1-B-B-B/(KU1409/DE3/KU1409)S2-18-2-B)-B-2(MAS:L4H1)-3
CIM-SYN-392-40	S	2	(KUIcarotenoidsyn-FS17-3-2-B-B-B/(KU1409/DE3/KU1409)S2-18-2-B)-B-1(MAS:L4H1)-2
CIM-SYN-393-41	S	2	(KUIcarotenoidsyn-FS17-3-2-B-B-B/(KU1409/DE3/KU1409)S2-18-2-B)-B-4(MAS:L4H1)-2
CIM-SYN-394-42	S	2	(KUIcarotenoidsyn-FS25-3-2-B-B-B/(KU1409/DE3/KU1409)S2-18-2-B)-B-1(MAS:L4H1)-1
CIM-SYN-396-44	S	1	(P72c1xCML297xCL-02410-3-1-1-B/CML297)-B-2-3-1
CIM-SYN-397-45	S	1	(DRB-F2-60-1-1-1-BB/[BETASYN]BC1-9-#/CML297)-B-17-1-1
CIM-SYN-399-47	S	1	(P72c1xCML297xCL-02410-3-1-1-B/CML305)-B-8-1-1
CIM-SYN-40	S	3	((CML285/NC300)-B-6-B-B-B-B)-B
CIM-SYN-400-48	S	1	(CML300/CML486)-7-2-2-B
CIM-SYN-401-49	LS	3	((DTPYC9-F65-2-3-1-1-B-BxDTPYC9-F65-2-2-1-1-B-B)xDTPYC9-F86-1-1-1-1-B-B-B)-B-B-7-1-B
CIM-SYN-402-50	S	1	(CML305/CML486)-8-1-1-B
CIM-SYN-403-51	S	2	[CML445/[BETASYN]BC1-2-3-3-1//CML445/[BETASYN]BC1-2-3-3/KUI+SC55SYN#]-9-1-1-1
CIM-SYN-407-55	S	2	[MAS[MSR/312]-117-2-2-1-B-B-B/[BETASYN]BC1-4-1-6-#//MAS[MSR/312]-117-2-2-1-B-B-B/[BETASYN]BC1-4-1-6/KUI+SC55SYN#]-32-1-2-4
CIM-SYN-408-56	S	2	[CML445/[BETASYN]BC1-1-2-6-#/CML445//[BETASYN]BC1-1-2-6/FloridaASYN#]-25-2-1-1
CIM-SYN-410-58	S	1	(CML297/(CML489/[BETASYN]BC1-2-#/CML297)-B-24)-19-1
CIM-SYN-411-59	S	1	(CML297/(CML489/[BETASYN]BC1-2-#/CML297)-B-24)-31-2
CIM-SYN-412-60	S	1	(CML297/(P72c1xCML297xCL-02410-3-1-1-B/CML297)-B-1)-1-4
CIM-SYN-413-61	S	1	(CML297/(P72c1xCML297xCL-02410-3-1-1-B/CML297)-B-16)-21-1
CIM-SYN-414-62	S	1	(CML297/(P72c1xCML297xCL-02410-3-1-1-B/CML297)-B-16)-15-1
CIM-SYN-415-63	S	2	(KUIcarotenoidsyn-FS11-1-1-B-B-B/(KU1409/DE3/KU1409)S2-18-2-B)-B-2(MAS:L4H1)-6
CIM-SYN-416-64	S	3	(FloridaAplusSyn-FS2-2-1-B-B/(KU1409/DE3/KU1409)S2-18-2-B)-B-5(MAS:L4H1)-6
CIM-SYN-417-65	S	3	(KUIcarotenoidsyn-FS17-3-1-B-B/(CML239/GWIC)-1-7TL-1-1-1//CML300)-4-2
CIM-SYN-418-66	S	1	(KUIcarotenoidsyn-FS17-3-1-B-B/CML356//CML305)-2-1
CIM-SYN-419-67	S	3	(KUIcarotenoidsyn-FS17-3-2-B-B/CML353//CML300)-9-3
CIM-SYN-42	L	3	((CML454xCML451)-B-7-3-2-B-B)-B
CIM-SYN-420-68	S	3	(KUIcarotenoidsyn-FS17-3-2-B-B/(CML239/GWIC)-1-7TL-1-1-1//CML300)-9-1
CIM-SYN-421-69	S	3	(KUIcarotenoidsyn-FS17-3-2-B-B/CML356//CML300)-2-5
CIM-SYN-423-71	S	3	(CarotenoidSyn3-FS5-1-5-B-B/CML355//DTPYC9-F65-2-3-1-1-B-B-B-B)-4-3
CIM-SYN-424-72	S	3	(CarotenoidSyn3-FS5-1-5-B-B/(CML356/GWIB)-1-23TL-1-2-1//DTPYC9-F65-2-3-1-1-B-B-B-B)-6-2
CIM-SYN-425-73	S	3	(CarotenoidSyn3-FS5-1-5-B-B/CML353//CML486)-6-1
CIM-SYN-426-74	S	3	[[[K64R/G16SR]-39-1/[K64R/G16SR]-20-2]-5-1-2-B*4/CML390]-B-38-1-B-7-#/[BETASYN]BC1-1-1-1-#-B-B-B-B-B
CIM-SYN-427-75	S	3	[[[NAW5867/P30SR]-43-2/[NAW5867/P30SR]-114-1]-9-3-3-B-1-B/CML395-1]-B-13-1-B-4-#/[BETASYN]BC1-8-1-1-1-B-B-B-B
CIM-SYN-428-76	S	3	[[EV7992]C1F2-430-3-3-3-X-7-B-B/CML202]-6-2-2-3-B*3/[BETASYN]BC1-10-1-1-1-1-B-B-B-B-B
CIM-SYN-429-77	S	2	[CML312/MAS[MSR/312]-117-2]-B-91-3-B-B/[BETASYN]BC1-2-1-1-1-B-B-B-B-B
CIM-SYN-43	L	3	(LAMA2002-61-1-B)-B
CIM-SYN-430-78	S	3	[CML197/N3//CML206]-X-32-1-4-B*5/[BETASYN]BC1-4-4-4-1-B-B-B-B-B-B
CIM-SYN-431-79	L	3	[DTPYC9-F11-2-3-1-1-B-BxDTPYC9-F46-1-2-1-1-B]-B-2-3-B-B)-B-B-B
CIM-SYN-433-81	L	3	[DTPYC9-F65-2-2-1-1-B-BxDTPYC9-F46-1-2-1-1-B]-B-3-2-B-B-B-B-B
CIM-SYN-434-82	L	2	[DTPYC9-F65-2-3-1-1-B-BxDTPYC9-F65-2-2-1-1-B-B]-3-4-2-B-B-B-B-B
CIM-SYN-436-84	L	3	[DTPYC9-F74-1-1-1-1-B-BxDTPYC9-F65-2-2-1-1-B-B]-B-3-4-B-B-B-B-B
CIM-SYN-437-85	S	3	[GQL5/[GQL5/CML202]F2-1sx]-3-1-2-B/[BETASYN]BC1-2-5-1-2-B-B-B
CIM-SYN-438-86	S	3	[SAM4/BETASYN]BC2FS1-1-1-1-B-B-B-B-B-B
CIM-SYN-439-87	S	3	[SAM4/BETASYN]BC2FS3-1-3-3-B-B-B-B-B-B
CIM-SYN-44	S	3	([ZM305/BETASYN]BC2-273-1-1-B-B)-B
CIM-SYN-440-88	S	3	[SAM4/BETASYN]BC2FS36-4-1-2-B-B-B-B-B
CIM-SYN-441-89	S	3	[ZM305/BETASYN]BC2-133-1-2-B-B-B-B-B-B
CIM-SYN-442-90	S	3	[ZM305/BETASYN]BC2-133-1-3-B-B-B-B-B-B
CIM-SYN-444-92	S	2	Ac8730SR-##-124-1-5-B-1-#/[BETASYN]BC1-16-2-3-1-2-B-B-B-B
CIM-SYN-446-94	ST	2	CarotenoidSyn3-FS4-2-4-B-B-B-B-B-B
CIM-SYN-447-95	L	3	CML304
CIM-SYN-449-97	S	1	CML486
CIM-SYN-45	L	3	(DTPYC9-F134-3-1-B)-B
CIM-SYN-450-98	S	2	CML488/[BETASYN]BC1-15-5-B-B-B-B
CIM-SYN-453-101	S	2	CML489/[BETASYN]BC1-5-2-1-B-B-B-B-B
CIM-SYN-454-102	S	2	CML489/[BETASYN]BC1-7-2-1-1-4-B-B-B-B
CIM-SYN-455-103	ST	2	KUIcarotenoidsyn-FS17-3-1-B-B-B-B-B-B
CIM-SYN-456-104	S	2	MAS[206/312]-23-2-1-1-B-B-B/[BETASYN]BC1-10-2-1-#-B-B-B-B-B
CIM-SYN-457-105	S	3	MAS[206/312]-23-2-1-1-B-B-B/[BETASYN]BC1-10-3-#-B-B-B-B-B
CIM-SYN-458-106	S	3	MAS[206/312]-23-2-1-1-B-B-B/[BETASYN]BC1-11-3-1-#-B-B-B-B-B
CIM-SYN-459-107	S	3	MAS[206/312]-23-2-1-1-B-B-B/[BETASYN]BC1-3-7-1-1-B-B
CIM-SYN-460-108	S	3	MAS[206/312]-23-2-1-1-B-B-B/[BETASYN]BC1-4-1-1-1-B-B-B-B-B-B
CIM-SYN-462-110	S	3	MAS[206/312]-23-2-1-1-B-B-B/[BETASYN]BC1-6-1-2-1-7-B-B-B-B
CIM-SYN-463-111	S	3	MAS[206/312]-23-2-1-1-B-B-B/[BETASYN]BC1-9-3-1-1-2-B-B-B-B
CIM-SYN-464-112	S	3	MAS[MSR/312]-117-2-2-1-B-B-B/[BETASYN]BC1-11-5-2-1-3-B-B-B-B
CIM-SYN-465-113	S	3	OBATANPA-SRc1F3(balbulk1)-#bal/[BETASYN]BC1-54-1-2-B-B-B-B-B-B-B
CIM-SYN-466-114	S	2	OBATANPA-SRc1F3(balbulk1)-#bal/[BETASYN]BC1-67-1-2-B-B-B-B-B-B-B
CIM-SYN-467-115	S	3	(ZM305/[BETASYN]BC1)-29-1-1-B-B-B-B-B
CIM-SYN-468-116	S	2	(ZM305/[BETASYN]BC1)-29-3-4-B-B-B-B-B-B-B
CIM-SYN-47	S	3	(CML489/[BETASYN]BC1-5-2-1-2-1)-B
CIM-SYN-470-118	S	1	(MAS[206/312]-23-2-1-1-B-B-B/[BETASYN]BC1-4-1-1-1/CML297)-6-1-1-B
CIM-SYN-471-119	S	1	(CML300/CML486)-2-5-2-B
CIM-SYN-472-120	S	2	(MAS[MSR/312]-117-2-2-1-B-B-B/[BETASYN]BC1-4-2-1/KUISYN#-B)-B-2-2-B
CIM-SYN-474-122	S	1	(CML297/CML486)-5-1-2-B
CIM-SYN-475-123	S	2	[MAS[MSR/312]-117-2-2-1-B-B-B/[BETASYN]BC1-4-1-6-#//MAS[MSR/312]-117-2-2-1-B-B-B/[BETASYN]BC1-4-1-6/KUI+SC55SYN#]-32-1-3-2
CIM-SYN-476-124	S	2	[[GQL5/[GQL5/[MSRXPOOL9]C1F2-205-1(OSU23i)-5-3-X-X-1-B-B]F2-4sx]-8-4-B//[BETASYN]BC1-7-4-3-#/[GQL5/[GQL5/[MSRXPOOL9]C1F2-205-1(OSU23i)-5-3-X-X-1-B-B]F2-4sx]-8-4-B/[BETASYN]BC1-7-4-3/KUISYN#]-4-2-2-2
CIM-SYN-477-125	S	2	[[GQL5/[GQL5/[MSRXPOOL9]C1F2-205-1(OSU23i)-5-3-X-X-1-B-B]F2-4sx]-8-6-B-B//[BETASYN]BC1-14-2-1-#/[GQL5/[GQL5/[MSRXPOOL9]C1F2-205-1(OSU23i)-5-3-X-X-1-B-B]F2-4sx]-8-6-B-B/[BETASYN]BC1-14-2-1/KUISYN#]-16-1-1-1
CIM-SYN-478-126	S	1	([[[K64R/G16SR]-39-1/[K64R/G16SR]-20-2]-5-1-2-B*4/CML390]-B-38-1-B-7-#/[BETASYN]BC1-1-1-1-#/CML305)-9-2-2-B
CIM-SYN-479-127	S	1	([[[NAW5867/P30SR]-40-1/[NAW5867/P30SR]-114-2]-16-2-2-B-2-B/CML395-6]-B-20-1-B-3-#/[BETASYN]BC1-3-1-1-#/CML300)-9-2-2-B
CIM-SYN-48	L	3	(Nei402025-B-B-B)-B
CIM-SYN-480-128	S	1	([[[NAW5867/P30SR]-40-1/[NAW5867/P30SR]-114-2]-16-2-2-B-2-B/CML395-6]-B-20-1-B-3-#/[BETASYN]BC1-3-1-1-#/CML300)-3-3-3
CIM-SYN-49	L	3	CML20
CIM-SYN-5	L	3	((CML454xCL-02603)-B-7-2-2-B-B)-B
CIM-SYN-50	S	2	([ZM305/BETASYN]BC2-133-1-1-B-B)-B
CIM-SYN-51	L	3	((KU1409/KU1414-SR/KUI2007)-S2-2-1-B-B)-B
CIM-SYN-53	S	3	([ZM305/BETASYN]BC2-182-1-2-B-B)-B
CIM-SYN-54	L	3	CML360
CIM-SYN-55	L	3	(P84c3BcxLLTtardAsiaxMIRTF41-2-1-2-2-B-B)-B
CIM-SYN-56	L	3	CML40
CIM-SYN-57	L	3	((KU1409/KU1414-SR/38-11)-S2-1-1-B-B)-B
CIM-SYN-58	L	3	(LAMA2002-53-5-B)-B
CIM-SYN-59	S	1	((KU1409/KU1414-SR/NC350)-S2-1-2-B-B)-B
CIM-SYN-6	L	3	(SRR-C1SA3MH32-4-3-B-1-1-2-B-B)-B
CIM-SYN-60	L	2	CML307
CIM-SYN-61	S	2	([GQL5/[GQL5/CML202]F2-1sx]-3-1-2-B/[BETASYN]BC1-2-5-1-1-1)-B
CIM-SYN-62	S	3	(CML489/[BETASYN]BC1-7-2-1-1-1)-B
CIM-SYN-63	L	3	(Cuba/GuadC3F42-2-1-1-B-B-B)-B
CIM-SYN-64	T	3	(TX03-1037-3-B)-B
CIM-SYN-65	S	1	CML130
CIM-SYN-67	L	3	CML430
CIM-SYN-68	S	3	(SAM4(Angola)/[BETASYN]BC1-82-1-2-B-B)-B
CIM-SYN-7	L	3	CML282
CIM-SYN-71	S	3	(Ac8730SR-##-124-1-5-B-1-#/[BETASYN]BC1-16-2-3-1-1)-B
CIM-SYN-74	S	3	([SAM4/BETASYN]BC2FS9-2-2-1-B-B)-B
CIM-SYN-75	L	3	CML431
CIM-SYN-76	L	3	CML32
CIM-SYN-78	L	3	((CML479/CLQ-RCYQ41)-B-2-1-2-2-1-B)-B
CIM-SYN-79	L	3	((CML479/CLQ-RCYQ41)-B-3-2-3-4-2-B)-B
CIM-SYN-80	S	3	(OBATANPA-SRc1F3(balbulk1)-#bal/[BETASYN]BC1-67-1-2-B-B-B)-B
CIM-SYN-81	L	3	CML298
CIM-SYN-82	T	2	(TX03-1007-18-B)-B
CIM-SYN-83	S	3	(MAS[MSR/312]-117-2-2-1-B-B-B/[BETASYN]BC1-11-5-2-1-1)-B
CIM-SYN-87	L	3	CML423
CIM-SYN-88	L	2	(CL-G2609-B)-B
CIM-SYN-89	L	3	(KUI2007-B-B-B-B)-B
CIM-SYN-9	L	3	CML433
CIM-SYN-90	L	3	CML225
CIM-SYN-91	L	3	CML166
CIM-SYN-92	L	3	(DTPYC9-F11-2-3-1-2-B)-B
CIM-SYN-93	S	3	([SAM4/BETASYN]BC2FS1-1-1-1-B-B)-B
CIM-SYN-94	T	3	(TX03-1004-73-B)-B
CIM-SYN-95	L	3	CML465
CIM-SYN-96	L	3	CML411
CIM-SYN-98	L	3	((CML481xCML454)-B-8-1-2-B-B)-B
CIM-SYN-99	L	3	(CL-02841Ac8928-40-1-1-1-1-B)-B
